# Supplementary material for: Targeted massively parallel sequencing of autism spectrum disorder-associated genes in a case control cohort reveals rare loss-of-function risk variants
Source: Mol Autism. 2015 Jul 7;6:43. doi: 10.1186/s13229-015-0034-z (PMC4504419; doi:10.1186/s13229-015-0034-z)
Supplement: Additional file 1: — Genes overlapping or nearest GWAS-NR association peaks. File includes gene name and hg19 genomic coordinates of the canonical transcript of each targeted gene. [file 13229_2015_34_MOESM1_ESM.xlsx]

## Sheet: Sheet1
Additional File 1 - Genes ovlerapping or nearest GWAS-NR association peaks (Hussman, J.P. et al, 2011. Mol. Autism 1, 1)
Gene Name	Chromosome	Transcription Start	Transcription End
SKI	chr1	2160133	2241652
PRDM16	chr1	2985741	3355185
CEP104	chr1	3728644	3773797
DFFB	chr1	3773830	3801993
C1orf174	chr1	3805696	3816857
NPHP4	chr1	5922869	6052533
KCNAB2	chr1	6052357	6161253
CAMTA1	chr1	6845383	7829766
VAMP3	chr1	7831328	7841492
DHRS3	chr1	12627938	12677737
MIR6730	chr1	12638984	12639051
ACTL8	chr1	18081807	18153558
IGSF21	chr1	18434239	18704977
GPN2	chr1	27205872	27216869
GPATCH3	chr1	27216978	27226962
NR0B2	chr1	27237974	27240567
NUDC	chr1	27248212	27273362
C1orf172	chr1	27276046	27286901
TRNP1	chr1	27320194	27327377
FAM46B	chr1	27331510	27339333
LEPRE1	chr1	43212005	43232755
C1orf50	chr1	43232915	43241413
LOC100129924	chr1	43253660	43263901
CCDC23	chr1	43272722	43283059
ERMAP	chr1	43282775	43310660
ZNF691	chr1	43312243	43318146
OSBPL9	chr1	52082545	52254891
NRD1	chr1	52254865	52344609
MIR761	chr1	52302015	52302074
INADL	chr1	62208148	62629591
CACHD1	chr1	64936475	65158741
LEPROT	chr1	65886130	65901690
LEPR	chr1	65886334	66103176
BCL10	chr1	85731459	85742587
LOC646626	chr1	85742040	85743771
DDAH1	chr1	85784167	86044046
TGFBR3	chr1	92145899	92371559
TMEM56	chr1	95558072	95663161
TMEM56-RWDD3	chr1	95583478	95710509
PROK1	chr1	110993787	110999976
DDX20	chr1	112298189	112310199
KCND3	chr1	112318453	112531777
KCND3-IT1	chr1	112396383	112399527
SYT6	chr1	114631913	114696472
LOC100132057	chr1	143687126	143717173
NBPF20	chr1	144146810	146467744
PPIAL4B	chr1	144363461	144364246
PPIAL4C	chr1	144363461	144364246
PPIAL4A	chr1	144363586	144364246
NBPF8	chr1	144614958	144830407
NBPF9	chr1	144614958	145370304
NBPF25P	chr1	145289769	145370303
NBPF10	chr1	145293370	146466121
NBPF11	chr1	146032541	146082633
CHD1L	chr1	146714290	146767447
LINC00624	chr1	146853913	146989699
PPIAL4D	chr1	148201751	148202536
PPIAL4E	chr1	148201751	148202536
PPIAL4F	chr1	148201751	148202536
NBPF14	chr1	148250248	148346756
NBPF15	chr1	148558187	148596267
DRD5P2	chr1	148901844	148904054
LOC101060524	chr1	148901844	148904054
LOC645166	chr1	148928312	148951595
INTS3	chr1	153700566	153746555
SLC27A3	chr1	153747767	153752633
KCNN3	chr1	154669941	154842754
ETV3L	chr1	157061834	157069600
RGS4	chr1	163038395	163046592
KIFAP3	chr1	169890469	170043879
METTL11B	chr1	170115187	170136923
DNM3	chr1	171810617	172381857
DNM3OS	chr1	172106018	172113975
MIR214	chr1	172107937	172108047
MIR3120	chr1	172107947	172108028
MIR199A2	chr1	172113674	172113784
C1orf105	chr1	172389827	172437969
PIGC	chr1	172410596	172413230
ARPC5	chr1	183595327	183605076
RGL1	chr1	183605207	183897666
APOBEC4	chr1	183615410	183622448
PLA2G4A	chr1	186798031	186958113
LMOD1	chr1	201865583	201915716
PIK3C2B	chr1	204391757	204459474
DIEXF	chr1	210001311	210030910
ESRRG	chr1	216676587	217311097
NID1	chr1	236139131	236228481
RYR2	chr1	237205701	237997288
FMN2	chr1	240255184	240638489
RGS7	chr1	240938813	241520530
KIF26B	chr1	245318286	245866428
TMEM18	chr2	667972	677439
PUM2	chr2	20448452	20550611
KLHL29	chr2	23608297	23931483
ATRAID	chr2	27434898	27440046
CAD	chr2	27440257	27466654
CLIP4	chr2	29320541	29397581
ALK	chr2	29415639	30144477
SLC30A6	chr2	32390909	32449181
CYP1B1-AS1	chr2	38358246	38408993
SLC8A1-AS1	chr2	40144773	40482349
SLC8A1	chr2	40339285	40739575
SIX3-AS1	chr2	45167292	45169017
SIX3	chr2	45169036	45173216
EPAS1	chr2	46524540	46613842
MSH2	chr2	47630205	47710367
STON1-GTF2A1L	chr2	48757063	49003656
STON1	chr2	48757307	48825654
GTF2A1L	chr2	48844918	48906751
LHCGR	chr2	48913912	48982880
NRXN1	chr2	50145642	51259674
EML6	chr2	54952148	55199156
RTN4	chr2	55199326	55277734
AFTPH	chr2	64751438	64820138
ANTXR1	chr2	69240275	69476459
LRRTM4	chr2	76974849	77749502
LOC101927907	chr2	77213090	77236914
CTNNA2	chr2	79740059	80875988
LRRTM1	chr2	80529002	80531487
VAMP5	chr2	85811530	85820511
RNF181	chr2	85822836	85824831
TMEM150A	chr2	85825669	85829822
CNGA3	chr2	98962617	99015064
NCK2	chr2	106361519	106510730
PAX8	chr2	113973573	114036498
PAX8-AS1	chr2	113993103	113998419
CXCR4	chr2	136871918	136875725
ORC4	chr2	148687965	148778463
MBD5	chr2	148778579	149271044
GALNT13	chr2	154728425	155310489
CCDC148	chr2	159027868	159313265
PKP4	chr2	159313475	159537940
KCNH7	chr2	163227916	163695257
LOC101929570	chr2	163625445	163654482
XIRP2	chr2	167744996	168116261
XIRP2-AS1	chr2	167979318	167997465
CERS6	chr2	169312758	169631644
CERS6-AS1	chr2	169628460	169642939
NOSTRIN	chr2	169643048	169721849
OSBPL6	chr2	179059207	179264160
MIR548N	chr2	179246804	179541009
MFSD6	chr2	191273080	191367041
NAB1	chr2	191513847	191557492
ANKRD44	chr2	197851385	198175521
TNS1	chr2	218664511	218808796
MIR6809	chr2	218765235	218765351
SERPINE2	chr2	224839764	224904036
DNER	chr2	230222344	230579286
SP110	chr2	231041188	231090444
SP140	chr2	231090444	231177930
INPP5D	chr2	233924676	234116549
LOC101927347	chr3	6674044	6847136
SRGAP3	chr3	9022275	9291369
TAMM41	chr3	11831915	11888393
RFTN1	chr3	16357351	16555222
RBMS3-AS3	chr3	29305684	29322430
RBMS3	chr3	29322802	30051886
ITGA9	chr3	37493812	37861281
ITGA9-AS1	chr3	37795179	37903271
MYRIP	chr3	39850404	40301811
CTNNB1	chr3	41240941	41281939
LOC100132146	chr3	46653924	46668033
IQCF4	chr3	51851618	51853651
IQCF3	chr3	51860898	51864874
IQCF2	chr3	51895644	51897440
IQCF5-AS1	chr3	51907611	51909783
IQCF5	chr3	51907736	51909600
IQCF1	chr3	51928891	51937386
SLMAP	chr3	57743173	57914894
PTPRG	chr3	61547242	62280573
PTPRG-AS1	chr3	62247493	62304622
CADPS	chr3	62384020	62861064
SYNPR	chr3	63263913	63602597
SYNPR-AS1	chr3	63409271	63535727
FAM19A4	chr3	68780914	68981761
CNTN3	chr3	74311721	74570343
ROBO2	chr3	77089293	77699114
MYH15	chr3	108099215	108248169
GUCA1C	chr3	108626641	108672677
MORC1	chr3	108677086	108836993
IGSF11	chr3	118619478	118864898
IGSF11-AS1	chr3	118661922	118667088
C3orf30	chr3	118864996	118870302
PTPLB	chr3	123213362	123303924
MYLK-AS1	chr3	123304402	123349666
MYLK	chr3	123331142	123603149
KALRN	chr3	123813557	124440036
TMEM108	chr3	132757131	133116619
BFSP2	chr3	133118838	133194056
SLCO2A1	chr3	133651539	133748920
SOX14	chr3	137483133	137485172
NMNAT3	chr3	139279022	139396885
PLS1	chr3	142315228	142432505
SLC9A9	chr3	142984063	143567373
SLC9A9-AS1	chr3	143061087	143065913
TM4SF18	chr3	149036284	149051548
AADACL2	chr3	151451703	151475556
RAP2B	chr3	152880000	152888413
ARHGEF26	chr3	153838791	153975616
DHX36	chr3	153993456	154042286
GPR149	chr3	154055460	154147504
LINC00886	chr3	156465131	156534851
PA2G4P4	chr3	156527059	156529810
VEPH1	chr3	156977531	157221136
PTX3	chr3	157154579	157161417
SAMD7	chr3	169629481	169656948
LOC100128164	chr3	169661771	169684522
SEC62	chr3	169684579	169716161
TNIK	chr3	170780291	171178197
MIR569	chr3	170824452	170824548
SPATA16	chr3	172607146	172859058
NAALADL2	chr3	174577110	175523428
USP13	chr3	179370932	179507189
PEX5L	chr3	179512746	179754841
LOC101928790	chr3	179615981	179639687
DGKG	chr3	185864989	186080023
LOC100133461	chr4	3675319	3679582
STX18	chr4	4420695	4543775
STX18-AS1	chr4	4543857	4712664
STK32B	chr4	5053526	5502725
PACRGL	chr4	20702035	20729980
KCNIP4	chr4	20730238	21950374
KCNIP4-IT1	chr4	21844963	21854811
ARAP2	chr4	36067619	36245979
NWD2	chr4	37246689	37451087
C4orf19	chr4	37455551	37595132
RELL1	chr4	37592421	37687999
NSUN7	chr4	40751913	40812002
APBB2	chr4	40812043	41216635
KCTD8	chr4	44175919	44450824
LPHN3	chr4	62362838	62938168
LOC101927186	chr4	62937472	63027483
SCD5	chr4	83550689	83720010
NKX6-1	chr4	85414435	85419387
MIR5705	chr4	88221646	88221735
HSD17B13	chr4	88224940	88244058
HSD17B11	chr4	88257690	88312455
NUDT9	chr4	88343727	88380606
FAM13A-AS1	chr4	89630939	89651254
FAM13A	chr4	89647104	89978346
TIGD2	chr4	90033967	90036052
CCSER1	chr4	91048683	92523370
ELOVL6	chr4	110970228	111119820
FAT4	chr4	126237566	126414087
PCDH18	chr4	138440073	138453629
SETD7	chr4	140427191	140477577
DCHS2	chr4	155155526	155312449
C4orf27	chr4	170650618	170679093
GPM6A	chr4	176554087	176923842
LINC00290	chr4	181985242	182080302
PDLIM3	chr4	186421814	186456712
FAT1	chr4	187508936	187644987
LOC100506272	chr4	188454032	188593795
UBE2QL1	chr5	6448735	6496834
SEMA5A	chr5	9035137	9546233
CTD-2201E9.1	chr5	9511444	9518198
SNHG18	chr5	9546311	9550409
SNORD123	chr5	9548938	9549026
LOC285692	chr5	9641426	9903936
CTNND2	chr5	10971953	11904155
LOC101929505	chr5	16373469	16441211
MYO10	chr5	16662015	16936385
CDH9	chr5	26880708	27038689
PDZD2	chr5	31799030	32111038
MIR4279	chr5	31936207	31936265
ADAMTS12	chr5	33527286	33892124
GDNF	chr5	37812778	37839782
ITGA2	chr5	52285155	52390609
MOCS2	chr5	52391508	52405602
PDE4D	chr5	58264865	59783925
ARHGEF28	chr5	72921982	73237818
IQGAP2	chr5	75699079	76003957
F2RL2	chr5	75911306	75919259
LOC102524628	chr5	80243511	80256726
RASGRF2	chr5	80256507	80525981
FER	chr5	108083522	108523373
EPB41L4A-AS1	chr5	111496222	111498198
SNORA13	chr5	111497181	111497314
EPB41L4A	chr5	111498314	111755010
LOC101927023	chr5	111563979	111593006
EPB41L4A-AS2	chr5	111755279	111756677
DCP2	chr5	112312406	112357892
MCC	chr5	112357795	112824527
COMMD10	chr5	115420726	115628978
SEMA6A	chr5	115779250	115910551
CTB-118N6.3	chr5	115783193	115807369
PRDM6	chr5	122424840	122523745
C5orf56	chr5	131746464	131811736
IRF1	chr5	131817300	131826465
FSTL4	chr5	132532151	132948223
PITX1	chr5	134363423	134369964
C5orf66	chr5	134368969	134680370
C5orf66-AS1	chr5	134374520	134375737
C5orf66-AS2	chr5	134571923	134583867
H2AFY	chr5	134670070	134735577
SPRY4	chr5	141689991	141704620
PRELID2	chr5	145135906	145214932
PPP2R2B	chr5	145969066	146461083
PPP2R2B-IT1	chr5	146293769	146299069
SH3TC2	chr5	148361712	148442737
SGCD	chr5	155753766	156194798
TENM2	chr5	166711842	167691162
CTB-178M22.2	chr5	167656587	167659377
KCNIP1	chr5	169780490	170163637
KCNMB1	chr5	169805164	169816681
CTD-2270F17.1	chr5	169816496	169849848
RASGEF1C	chr5	179527794	179636130
F13A1	chr6	6144310	6320924
NEDD9	chr6	11183530	11382581
JARID2	chr6	15246205	15522273
DTNBP1	chr6	15523031	15663289
GMPR	chr6	16238810	16295780
ATXN1	chr6	16299342	16761721
MBOAT1	chr6	20099915	20212695
FRS3	chr6	41737913	41747643
PRICKLE4	chr6	41748499	41755110
GPR110	chr6	46967812	47010082
FAM83B	chr6	54711568	54809897
COL19A1	chr6	70576447	70922157
COL9A1	chr6	70925742	71012786
RIMS1	chr6	72596405	73112845
KCNQ5	chr6	73331570	73908573
MYO6	chr6	76458908	76629254
IMPG1	chr6	76630830	76782395
RNGTT	chr6	89319615	89673348
BACH2	chr6	90636246	91006627
GRIK2	chr6	101846860	102517958
METTL24	chr6	110567148	110679475
DDO	chr6	110713382	110736753
FYN	chr6	111981534	112194655
FRK	chr6	116262692	116381921
TPI1P3	chr6	116359893	116361107
PTPRK	chr6	128289923	128841870
LINC00326	chr6	133409218	133427717
SGK1	chr6	134490383	134639196
STXBP5-AS1	chr6	147162524	147525750
STXBP5	chr6	147525493	147711612
SYNE1	chr6	152442818	152958534
CNKSR3	chr6	154726432	154831753
PARK2	chr6	161768589	163148834
PACRG	chr6	163148163	163736524
LINC00473	chr6	166337535	166401527
LINC00602	chr6	166401038	166403103
THSD7A	chr7	11410061	11871824
HDAC9	chr7	18126571	18708466
DNAH11	chr7	21582832	21941186
CDCA7L	chr7	21940516	21985542
CREB5	chr7	28338939	28865511
LOC100506497	chr7	29019582	29052985
CPVL	chr7	29035246	29186153
INMT	chr7	30791750	30797218
INMT-FAM188B	chr7	30791750	30932002
AVL9	chr7	32535175	32623779
DPY19L1P1	chr7	32620552	32758780
ZNRF2P1	chr7	32767561	32769595
LINC00997	chr7	32797897	32802536
KBTBD2	chr7	32907777	32931468
RP9P	chr7	32956426	32982782
FKBP9	chr7	32997015	33046543
NT5C3A	chr7	33053724	33102409
RP9	chr7	33134409	33149002
BBS9	chr7	33169151	33645680
ELMO1	chr7	36892510	37488929
ELMO1-AS1	chr7	37037400	37053235
AMPH	chr7	38423296	38671167
COBL	chr7	51083908	51384515
LOC100507468	chr7	69061123	69062481
AUTS2	chr7	69063904	70257475
WBSCR17	chr7	70597522	71178586
MAGI2	chr7	77646373	79082890
RPL13AP17	chr7	77976558	77988770
MIR548AU	chr7	77994023	77994043
MAGI2-AS2	chr7	78638303	78641593
MAGI2-AS3	chr7	79082272	79100524
CACNA2D1	chr7	81579417	82073031
GRM3	chr7	86273229	86494192
PDK4	chr7	95212808	95225925
MCM7	chr7	99690350	99699563
AP4M1	chr7	99699129	99704803
TAF6	chr7	99704692	99717481
CALD1	chr7	134464163	134655480
DGKI	chr7	137074384	137531609
HIPK2	chr7	139246315	139477693
MTRNR2L6	chr7	142374130	142375525
PRSS1	chr7	142457318	142460927
PRSS3P2	chr7	142478756	142482399
PRSS2	chr7	142479907	142481378
TPK1	chr7	144149033	144533146
CNTNAP2	chr7	145813452	148118088
TMUB1	chr7	150778171	150780620
AGAP3	chr7	150782917	150841523
GBX1	chr7	150845675	150864635
PRKAG2	chr7	151253200	151574316
PRKAG2-AS1	chr7	151574126	151576308
DPP6	chr7	153584181	154686000
EN2	chr7	155250823	155257526
PTPRN2	chr7	157331749	158380482
MIR153-2	chr7	157367027	157367114
DLGAP2	chr8	1449531	1656642
LOC100507435	chr8	1513675	1569830
CSMD1	chr8	2792874	4852328
XKR6	chr8	10753656	11058875
SGCZ	chr8	13947372	15095792
MIR383	chr8	14710946	14711019
TUSC3	chr8	15397595	15624158
VPS37A	chr8	17104400	17155533
MTMR7	chr8	17154305	17271040
PSD3	chr8	18384812	18871196
PEBP4	chr8	22570764	22785421
SCARA3	chr8	27491576	27534286
UNC5D	chr8	35092974	35652181
C8orf86	chr8	38368351	38386180
TOX	chr8	59717976	60031767
SLCO5A1	chr8	70584567	70747299
EYA1	chr8	72109667	72274467
OSGIN2	chr8	90914095	90940095
CDH17	chr8	95139393	95229531
MIR3150B	chr8	96085138	96085224
MIR3150A	chr8	96085141	96085221
FBXO32	chr8	124510126	124553493
TG	chr8	133879204	134147143
SLA	chr8	134048972	134115310
DOCK8	chr9	214864	465259
DMRT1	chr9	841689	969090
SLC1A1	chr9	4490426	4587469
SPATA6L	chr9	4598315	4666674
PPAPDC2	chr9	4662293	4665272
TMEM261	chr9	7796490	7799799
PTPRD	chr9	8314245	10612723
LURAP1L	chr9	12775011	12823059
NFIB	chr9	14081841	14398982
ZDHHC21	chr9	14611068	14693480
FREM1	chr9	14734663	14910993
BNC2	chr9	16409500	16870786
ADAMTSL1	chr9	18474078	18910947
SLC24A2	chr9	19507449	19787017
LINC01239	chr9	22646198	22824212
CAAP1	chr9	26840682	26892826
LINC00032	chr9	27245681	27282791
EQTN	chr9	27284653	27297137
UNC13B	chr9	35161988	35405332
ATP8B5P	chr9	35406751	35483026
RUSC2	chr9	35490006	35561895
FAM166B	chr9	35561826	35563896
TMEM2	chr9	74298281	74383800
RORB	chr9	77112251	77302117
RFK	chr9	79000432	79009444
RPSAP9	chr9	79013514	79014954
GCNT1	chr9	79056581	79122332
SEMA4D	chr9	91975705	92094611
GABBR2	chr9	101050363	101471479
PALM2	chr9	112403067	112713756
PALM2-AKAP2	chr9	112542576	112934791
AKAP2	chr9	112810877	112934791
ZNF618	chr9	116638561	116818875
AMBP	chr9	116822407	116840752
COL27A1	chr9	116918230	117072975
MIR455	chr9	116971713	116971809
DEC1	chr9	117904096	118164923
ASTN2	chr9	119187503	120177317
LOC100128505	chr9	119266561	119324572
TRIM32	chr9	119449580	119463579
SNORA70C	chr9	119943344	119943480
DAB2IP	chr9	124329380	124547809
GARNL3	chr9	130025940	130155828
SLC2A8	chr9	130159416	130170170
LRSAM1	chr9	130213764	130265780
FAM129B	chr9	130267616	130341286
PRDM12	chr9	133539980	133558384
NTNG2	chr9	135037333	135118220
ADARB2	chr10	1223252	1779670
SUV39H2	chr10	14920781	14946304
DCLRE1C	chr10	14946609	14996431
MEIG1	chr10	15001437	15014850
PLXDC2	chr10	20105371	20578784
KIAA1217	chr10	23983674	24836777
LINC00202-1	chr10	27220134	27230930
LOC102724316	chr10	29698462	29776785
SVIL	chr10	29746276	30024730
KIAA1462	chr10	30301728	30348488
MAP3K8	chr10	30722949	30750762
PARD3	chr10	34398487	35104253
PARD3-AS1	chr10	35104695	35105350
CCNY	chr10	35535908	35861598
GDF10	chr10	48425787	48439138
CTNNA3	chr10	67672275	69455949
LOC101928961	chr10	68653867	68771911
LRRTM3	chr10	68685791	68861309
COL13A1	chr10	71561643	71718904
PALD1	chr10	72238563	72328206
C10orf11	chr10	77542518	78317126
NRG3	chr10	83635069	84746935
KLLN	chr10	89618917	89623194
PTEN	chr10	89623194	89728532
LIPM	chr10	90562486	90580303
ANKRD22	chr10	90579658	90611732
LIPA	chr10	90973325	91011796
IFIT2	chr10	91061705	91069033
IFIT3	chr10	91087575	91100725
IFIT1B	chr10	91137812	91144962
IFIT1	chr10	91152302	91166244
IFIT5	chr10	91174324	91180759
SLC16A12	chr10	91190050	91295313
PANK1	chr10	91339253	91405329
MIR107	chr10	91352503	91352584
MYOF	chr10	95066185	95242074
SORBS1	chr10	97071529	97321177
TLX1NB	chr10	102849077	102890903
TLX1	chr10	102891060	102897546
SORCS1	chr10	108333420	108924466
GRK5	chr10	120967196	121215131
PPAPDC1A	chr10	122216465	122349367
MIR5694	chr10	122344590	122806858
FGFR2	chr10	123237843	123357972
DOCK1	chr10	128593977	129250781
FAM196A	chr10	128933689	128994422
KCNQ1	chr11	2466220	2870340
KCNQ1OT1	chr11	2629557	2721228
OR51E2	chr11	4701400	4719076
OVCH2	chr11	7711154	7727941
STK33	chr11	8413412	8615836
MICAL2	chr11	12132122	12285337
PARVA	chr11	12399025	12556903
TEAD1	chr11	12695968	12966284
SPON1	chr11	13984183	14289679
SVIP	chr11	22843597	22851382
CCDC179	chr11	22868467	22881972
MIR130A	chr11	57408670	57408759
YPEL4	chr11	57412559	57417417
CLP1	chr11	57425215	57429337
TMX2-CTNND1	chr11	57479994	57586652
CTNND1	chr11	57529233	57586652
FGF3	chr11	69624735	69634192
PDE2A	chr11	72287183	72385497
MIR139	chr11	72326106	72326174
TENM4	chr11	78364327	79151695
TMEM135	chr11	86748885	87039876
TYR	chr11	88911039	89028927
PIWIL4	chr11	94300473	94354587
CNTN5	chr11	98891705	100229616
GRIK4	chr11	120382464	120859513
KIRREL3	chr11	126293395	126870766
KIRREL3-AS2	chr11	126810641	126814986
KIRREL3-AS3	chr11	126872804	126875953
NTM	chr11	131240370	132206716
LOC101929653	chr11	131403750	131410761
OPCML	chr11	132284874	133402403
GLB1L3	chr11	134146274	134189458
GLB1L2	chr11	134201767	134246218
B3GAT1	chr11	134248397	134281812
SLC6A13	chr12	329786	372039
TSPAN9	chr12	3186520	3395730
C1R	chr12	7187514	7245043
C1RL	chr12	7247145	7261869
C1RL-AS1	chr12	7260903	7274447
CLEC2A	chr12	10065825	10084980
IFLTD1	chr12	25629015	25706217
BICD1	chr12	32260184	32531141
SLC38A4	chr12	47158543	47219780
AMIGO2	chr12	47469489	47473734
PCED1B	chr12	47473385	47630446
FAIM2	chr12	50260678	50297760
KRT79	chr12	53215230	53228077
KRT78	chr12	53232745	53242778
SLC16A7	chr12	59989820	60183635
PPM1H	chr12	63037762	63328665
LGR5	chr12	71833549	71980088
ZFC3H1	chr12	72003378	72057749
THAP2	chr12	72057676	72074428
SOCS2	chr12	93963597	93970521
TMCC3	chr12	94960899	95044324
MIR7844	chr12	94965006	94965128
GNPTAB	chr12	102139274	102224645
CUX2	chr12	111471827	111788358
MIR6760	chr12	111741945	111742013
SCARB1	chr12	125262173	125348519
TMEM132C	chr12	128751947	129192460
TMEM132D	chr12	129556270	130388212
LOC101927735	chr12	129693145	129697205
PIWIL1	chr12	130822432	130856877
RIMBP2	chr12	130880680	131002410
SPATA13	chr13	24553764	24881212
SPATA13-AS1	chr13	24826886	24828577
C1QTNF9	chr13	24883715	24896669
ATP8A2	chr13	25946208	26595420
FLT3	chr13	28577410	28674729
MTRF1	chr13	41790515	41837713
VWA8	chr13	42140960	42535221
MIR5006	chr13	42142421	42142531
VWA8-AS1	chr13	42535304	42555701
EPSTI1	chr13	43460523	43566407
PCDH9	chr13	66876965	67804468
PCDH9-AS2	chr13	67399300	67489163
PCDH9-AS3	chr13	67551520	67559908
PCDH9-AS4	chr13	67565017	67576132
SPRY2	chr13	80910111	80915086
MIR4500HG	chr13	88096241	88323218
SLITRK5	chr13	88324869	88331870
GPC6	chr13	93879077	95060273
GPC6-AS2	chr13	94470676	94510726
GPC6-AS1	chr13	94806446	94840245
ITGBL1	chr13	102104943	102373207
FGF14	chr13	102373204	103054124
FGF14-IT1	chr13	102944669	103046869
FGF14-AS2	chr13	103046927	103048055
MYO16	chr13	109248499	109860355
OXA1L	chr14	23235730	23240998
SLC7A7	chr14	23242431	23289020
NPAS3	chr14	33408458	34273382
GNG2	chr14	52327021	52436518
PTGER2	chr14	52781015	52795322
MTHFD1	chr14	64854758	64926725
PLEKHG3	chr14	65171192	65211060
SPTB	chr14	65213000	65289866
CHURC1	chr14	65381078	65402084
CHURC1-FNTB	chr14	65381078	65529373
GPX2	chr14	65405869	65409623
CEP128	chr14	80962820	81405884
TSHR	chr14	81421868	81612646
FOXN3	chr14	89622515	90085494
FOXN3-AS1	chr14	89883697	89886137
EFCAB11	chr14	90261335	90421121
SLC24A4	chr14	92788924	92967825
DDX24	chr14	94517267	94547558
IFI27L1	chr14	94547638	94569060
AQR	chr15	35148551	35261995
DPH6	chr15	35663169	35838404
DPH6-AS1	chr15	35838395	36151202
LOC145845	chr15	37156643	37178734
MEIS2	chr15	37183221	37393500
MIR8063	chr15	37265021	37265102
GPR176	chr15	40091222	40213093
SPATA5L1	chr15	45694518	45713616
C15orf48	chr15	45722726	45725647
MIR147B	chr15	45725247	45725327
SLC30A4	chr15	45774679	45815002
HMGN2P46	chr15	45803333	45848928
CGNL1	chr15	57668702	57842925
GCOM1	chr15	57884101	58009755
MYZAP	chr15	57884101	57977562
POLR2M	chr15	57998718	58009755
RNF111	chr15	59279864	59389618
SEMA7A	chr15	74701629	74726299
MIR6881	chr15	74703697	74703773
UBL7	chr15	74738317	74753529
UBL7-AS1	chr15	74753605	74773633
CHRNB4	chr15	78916635	78933587
LOC729911	chr15	79484048	79576287
ANKRD34C	chr15	79575145	79590581
TMED3	chr15	79603490	79615189
AGBL1	chr15	86685241	87572283
NTRK3	chr15	88419987	88799962
LINS	chr15	101109427	101142445
ASB7	chr15	101142754	101191904
SRL	chr16	4239374	4292081
RBFOX1	chr16	6069131	7763340
GP2	chr16	20321810	20338835
LOC283914	chr16	34597786	34626084
MYLK3	chr16	46736193	46782221
ZNF423	chr16	49524514	49891830
GPR56	chr16	57653604	57698951
GPR97	chr16	57702156	57723290
CDH8	chr16	61685914	62070739
CDH11	chr16	64980682	65155919
ZFHX3	chr16	72816785	73092534
ADAMTS18	chr16	77316024	77469011
WWOX	chr16	78133326	79246564
CDYL2	chr16	80637675	80838175
CDH13	chr16	82660398	83830215
LOC101928417	chr16	82986834	83023903
DNAAF1	chr16	84178864	84211524
TAF1C	chr16	84211452	84220676
CRISPLD2	chr16	84853586	84943116
TIMM22	chr17	900356	905390
ABR	chr17	906757	1090616
RTN4RL1	chr17	1837970	1928178
RAP1GAP2	chr17	2699731	2941035
LOC101927911	chr17	2865540	2869189
ITGAE	chr17	3617918	3704537
GSG2	chr17	3627196	3629992
LOC339166	chr17	5675553	5834016
MYH13	chr17	10204182	10276322
ASIC2	chr17	31340105	32483825
RAD51L3-RFFL	chr17	33336130	33448541
RAD51D	chr17	33426810	33446888
SPATA20	chr17	48624449	48633213
CACNA1G-AS1	chr17	48633567	48639469
CACNA1G	chr17	48638428	48704832
MSI2	chr17	55333930	55757299
LOC101927557	chr17	55599608	55600958
LOC101927539	chr17	55678225	55685773
PRKCA	chr17	64298925	64806862
CACNG4	chr17	64960979	65029518
CDC42EP4	chr17	71279762	71308143
ICT1	chr17	73008779	73017356
PGS1	chr17	76374698	76420740
DNAH17	chr17	76419777	76573476
DNAH17-AS1	chr17	76480991	76499138
ENGASE	chr17	77071018	77084685
RBFOX3	chr17	77085426	77512230
PTPRM	chr18	7567313	8406859
ZNF519	chr18	14075988	14132489
KCTD1	chr18	24034873	24237365
CDH2	chr18	25530929	25757445
ZNF397	chr18	32820993	32838397
ZSCAN30	chr18	32831021	32870209
ZNF271	chr18	32870235	32890730
ZNF24	chr18	32912177	32924426
ZNF396	chr18	32946660	32957301
FHOD3	chr18	33877658	34360022
TPGS2	chr18	34359987	34409179
DOK6	chr18	67068283	67516322
ZNF516	chr18	74069636	74207146
FLJ44313	chr18	74207476	74210045
ATP9B	chr18	76829396	77138282
RBFA	chr18	77794345	77810652
RBFADN	chr18	77827255	77839206
PARD6G	chr18	77915116	78005397
NFIC	chr19	3359560	3469215
FSD1	chr19	4304590	4323843
STAP2	chr19	4324039	4338847
MPND	chr19	4343523	4360083
SH3GL1	chr19	4360363	4400565
SAFB2	chr19	5587009	5622938
SAFB	chr19	5623045	5668489
TRIP10	chr19	6739692	6751537
SH2D3A	chr19	6752172	6767523
ELAVL1	chr19	8023456	8070529
CCL25	chr19	8117645	8127547
FBN3	chr19	8130286	8212385
CERS4	chr19	8274216	8327304
CD320	chr19	8367010	8373240
NDUFA7	chr19	8376183	8386280
RPS28	chr19	8386383	8387280
KANK3	chr19	8387467	8408146
ANGPTL4	chr19	8429010	8439259
RAB11B-AS1	chr19	8439259	8455575
RAB11B	chr19	8455204	8469317
MARCH2	chr19	8478186	8503899
HNRNPM	chr19	8509802	8554002
EPS15L1	chr19	16466054	16582823
PGPEP1	chr19	18451407	18480763
GDF15	chr19	18496967	18499986
LRRC25	chr19	18501953	18508415
SSBP4	chr19	18530145	18545372
ISYNA1	chr19	18545197	18549111
ELL	chr19	18553472	18632937
FKBP8	chr19	18642567	18654383
KXD1	chr19	18668571	18680197
PCAT19	chr19	41960073	42006554
LOC101927931	chr19	42041859	42043266
CEACAM21	chr19	42055885	42093197
LILRP2	chr19	55219699	55224955
SNPH	chr20	1246959	1289971
FKBP1A-SDCBP2	chr20	1290554	1373816
SDCBP2	chr20	1290554	1309879
SDCBP2-AS1	chr20	1305986	1359379
SEL1L2	chr20	13830043	13975979
MACROD2	chr20	13976145	16033841
FLRT3	chr20	14304638	14318313
MACROD2-IT1	chr20	14535029	14609554
MACROD2-AS1	chr20	14885586	14910164
C20orf112	chr20	31030861	31172875
LOC101929698	chr20	31097761	31108088
LOC149950	chr20	31175280	31196694
ARHGAP40	chr20	37230576	37279295
PTPRT	chr20	40701391	41818557
LOC101927159	chr20	41314122	41317202
TOX2	chr20	42543491	42698254
JPH2	chr20	42740336	42816218
SLC13A3	chr20	45186461	45313124
NCOA3	chr20	46130600	46285621
SULF2	chr20	46286149	46415360
DOK5	chr20	53092265	53267710
APCDD1L	chr20	57034425	57089949
APCDD1L-AS1	chr20	57090434	57194948
LOC284757	chr20	58713547	58897314
CDH4	chr20	59827481	60515673
SLC17A9	chr20	61583998	61599949
NCAM2	chr21	22370632	22912517
CYYR1	chr21	27838527	27945581
RUNX1	chr21	36160097	36421595
POFUT2	chr21	46683842	46707811
LOC642852	chr21	46707966	46717269
LOC100129027	chr21	47247754	47256333
PCBP3	chr21	47269874	47362368
LOC101928796	chr21	47392883	47394867
IL17RA	chr22	17565848	17596584
TUBA8	chr22	18593452	18614498
LOC284865	chr22	20186252	20192441
LINC00896	chr22	20193854	20196060
RTN4R	chr22	20228937	20255816
CRYBB2	chr22	25615611	25627836
MYO18B	chr22	26138119	26427007
SEZ6L	chr22	26565439	26779563
SYN3	chr22	32908539	33454377
TIMP3	chr22	33196801	33259028
LARGE	chr22	33669061	34316416
LARGE-AS1	chr22	34120971	34146803
CSF2RB	chr22	37309674	37336479
BAIAP2L2	chr22	38480895	38506676
PLA2G6	chr22	38507501	38577836
MAFF	chr22	38597938	38612517
TMEM184B	chr22	38615297	38669040
KCNJ4	chr22	38822332	38851205
CACNA1I	chr22	39966757	40085740
KIAA1644	chr22	44639556	44708731
SHANK3	chr22	51113069	51171640
MIR6891	chr6_dbb_hap3	1522953	1522994
HLA-C	chr6_qbl_hap6	2529776	2533154
HLA-B	chr6_qbl_hap6	2615164	2618505
TBL1X	chrX	9431334	9687780
DMD	chrX	31137344	33357726
MAGEB16	chrX	35816458	35821852
TIMM17B	chrX	48750729	48755426
PQBP1	chrX	48755194	48760422
SLC35A2	chrX	48760456	48769235
PIM2	chrX	48770458	48776413
OTUD5	chrX	48779302	48815648
KCND1	chrX	48818638	48828251
GRIPAP1	chrX	48830130	48858675
PAGE1	chrX	49452053	49460596
SPIN3	chrX	57002802	57021988
HDAC8	chrX	71549365	71792953
CHMP1B2P	chrX	79483987	79590817
FAM46D	chrX	79591002	79700810
CYLC1	chrX	83116133	83141708
IL1RAPL2	chrX	103810995	105011822
TEX13A	chrX	104463610	104465377
NRK	chrX	105066535	105202602
RHOXF2B	chrX	119206228	119211707
RHOXF2	chrX	119206240	119211707
FGF13	chrX	137713733	138287185
MIR504	chrX	137749871	137749954
FGF13-AS1	chrX	137794268	137798763
SPANXN3	chrX	142596563	142605307
MAMLD1	chrX	149531544	149682448
