# Supplementary material for: Targeted massively parallel sequencing of autism spectrum disorder-associated genes in a case control cohort reveals rare loss-of-function risk variants
Source: Mol Autism. 2015 Jul 7;6:43. doi: 10.1186/s13229-015-0034-z (PMC4504419; doi:10.1186/s13229-015-0034-z)
Supplement: Additional file 2: — Genes with at least two rare (MAF < 0.01), damaging SNVs. File includes the gene name, total count of rare damaging variants in any individual, and the count of cases and controls with at least two. [file 13229_2015_34_MOESM2_ESM.xlsx]

## Sheet: Sheet1
Additional File 2 - Genes with at least two rare (MAF<0.01), damaging SNVs
Gene	Total Identified Rare Damaging SNVs	Number of Cases Carrying More than 1 rare damaging SNV(of 2071)	Number of Controls Carrying More than 1 rare damaging SNV(of 904)
ADAMTSL1	65	1	0
ADARB2	14	1	0
CACNA1I	28	1	1
CAD	35	0	1
CRISPLD2	21	1	0
CYLC1	9	12	2
DMD	50	49	6
DNAH11	139	1	0
ETV3L	3	1	0
FAM190A	18	2	0
FAM46D	2	2	0
FGF13	1	0	1
FREM1	59	1	0
GRIK4	17	1	0
GRM3	10	1	0
HDAC8	3	4	0
HLA-B	4	5	0
IL1RAPL2	3	3	0
TEX13A	4	1	2
KCND1	7	1	2
KCNH7	16	1	0
LGR5	29	1	0
MAGEB16	2	1	0
MAMLD1	14	9	1
MYH15	36	1	0
MYLK	37	0	1
NBPF14	4	4	0
NRK	17	15	2
PAGE1	2	16	5
PIK3C2B	29	2	0
PIM2	1	1	0
PQBP1	2	1	0
PUM2	17	1	0
RAD51D	9	1	0
SAFB	12	1	0
SEMA6A	27	1	0
SLC35A2	1	1	0
SLCO5A1	20	1	0
SPANXN3	3	4	1
SPATA6L	6	0	1
SYNE1	214	1	0
TBL1X	3	2	0
TMEM132C	22	1	0
TMEM132D	23	1	1
TNS1	50	1	1
TOX2	15	1	0
VWA8	44	0	1
