# Supplementary material for: Targeted massively parallel sequencing of autism spectrum disorder-associated genes in a case control cohort reveals rare loss-of-function risk variants
Source: Mol Autism. 2015 Jul 7;6:43. doi: 10.1186/s13229-015-0034-z (PMC4504419; doi:10.1186/s13229-015-0034-z)
Supplement: Additional file 3: — Rare loss-of-function variants. Table includes position, base change, and frequency of each of the 464 loss-of-function variants identified in our cohort. [file 13229_2015_34_MOESM3_ESM.xlsx]

## Sheet: Sheet1
Additional File 3 - Rare loss of function variants
(* = autism candidate gene from SFARI database)
CHROM	POS	REF	ALT	GENE	Coding Nucleotide Change	Amino Acid Change	Total_MAF	Case_MAF	Control_MAF
1	3806595	G	A	C1orf174	c.C661T	p.R221X	0.000171762	0.000238209	0
1	5924066	C	A	NPHP4	c.G4024T	p.E1342X	0.000343997	0.00023855	0.000616523
1	5927896	G	A	NPHP4	c.C3376T	p.Q1126X	0.000171939	0.000238436	0
1	5965526	G	T	NPHP4	c.C1781A	p.S594X	0.000171762	0.000238209	0
1	6027359	G	A	NPHP4	c.C517T	p.Q173X	0.000171821	0	0.000615764
1	6038434	G	A	NPHP4	c.C175T	p.R59X	0.000171939	0.00023855	0
1	27219226	G	A	GPATCH3	c.C1168T	p.R390X	0.000171821	0.000238322	0
1	27219262	G	A	GPATCH3	c.C1132T	p.R378X	0.000171821	0.000238322	0
1	27226912	C	A	GPATCH3	c.G22T	p.E8X	0.000515464	0.000476644	0.000615764
1	43212957	G	A	LEPRE1	c.C2041T	p.R681X	0.000172236	0	0.000616523
1	43213435	C	A	LEPRE1	c.G1873T	p.G625X	0.000171762	0.000238209	0
1	43223453	C	A	LEPRE1	splice	NA	0.000171762	0.000238209	0
1	43224589	G	A	LEPRE1	c.C874T	p.R292X	0.000171762	0	0.000615764
1	43232286	G	T	LEPRE1	c.C357A	p.C119X	0.000179727	0.000249128	0
1	43232986	G	T	C1orf50	c.G4T	p.E2X	0.000185874	0.000254842	0
1	43239249	C	T	C1orf50	c.C211T	p.R71X	0.000343525	0	0.00123153
1	43308806	T	G	ERMAP	c.T1331G	p.L444X	0.000171762	0.000238209	0
1	62350016	C	T	INADL	c.C3067T	p.R1023X	0.000515287	0.000714626	0
1	62579917	C	T	INADL	c.C4654T	p.R1552X	0.000171762	0.000238209	0
1	85790455	G	A	DDAH1	c.C709T	p.R237X	0.000171762	0.000238209	0
1	92163645	C	A	TGFBR3	splice	NA	0.000171762	0.000238209	0
1	92365255	C	G	TGFBR3	splice	NA	0.000858811	0.000952835	0.000615764
1	145368555	C	G	NBPF10	p.Y227X	NA	0.000171762	0.000238209	0
1	146737632	C	T	CHD1L	c.C169T	p.R57X	0.000171762	0.000238209	0
1	146747766	A	G	CHD1L	splice	NA	0.00188939	0.00214388	0.00123153
1	153747887	C	T	SLC27A3	c.C55T	p.R19X	0.000171762	0.000238209	0
1	153748993	G	C	SLC27A3	splice	NA	0.00017188	0.000238322	0
1	153750338	C	T	SLC27A3	c.C1279T	p.R427X	0.000173491	0.000240616	0
1	153751240	C	T	SLC27A3	c.C1666T	p.Q556X	0.00017188	0	0.000616523
1	153751932	C	T	SLC27A3	c.C1999T	p.R667X	0.000171762	0.000238209	0
1	157067659	C	T	ETV3L	splice	NA	0.00034965	0.000484496	0
1	163042222	C	T	RGS4	c.C28T	p.Q10X	0.000171762	0.000238209	0
1	163044110	G	A	RGS4	splice	NA	0.00017188	0.000238436	0
1	170136671	C	T	METTL11B	c.C625T	p.R209X	0.000171762	0.000238209	0
1	186862292	G	C	PLA2G4A	splice	NA	0.000171762	0.000238209	0
1	210006705	T	G	DIEXF	splice	NA	0.000343525	0.000238209	0.000615764
1	210016896	C	T	DIEXF	c.C1882T	p.R628X	0.000171762	0.000238209	0
1	210016946	C	A	DIEXF	c.C1932A	p.Y644X	0.000171762	0	0.000615764
1	217113016	C	G	ESRRG	splice	NA	0.000515287	0.000476417	0.000615764
1	236189394	G	A	NID1	c.C1786T	p.R596X	0.00017307	0.000239808	0
1	240497221	C	A	FMN2	c.C4619A	p.S1540X	0.000755002	0.000527426	0.00132802
1	245852023	C	A	KIF26B	c.C5738A	p.S1913X	0.000184298	0.000253936	0
2	20482993	C	T	PUM2	splice	NA	0.000171762	0.000238209	0
2	20482994	T	A	PUM2	splice	NA	0.000171762	0.000238209	0
2	20494239	C	T	PUM2	c.G882A	p.W294X	0.000171762	0.000238209	0
2	23926203	C	A	KLHL29	c.C2253A	p.Y751X	0.000343761	0.000476872	0
2	29375550	G	C	CLIP4	splice	NA	0.000171762	0.000238209	0
2	29455305	C	A	ALK	c.G2497T	p.G833X	0.000171939	0.000238436	0
2	32400432	T	C	SLC30A6	splice	NA	0.000171762	0	0.000615764
2	32434592	C	T	SLC30A6	c.C760T	p.R254X	0.000171762	0.000238209	0
2	40405590	T	A	SLC8A1	c.A1852T	p.K618X	0.000171762	0	0.000615764
2	46608835	G	T	EPAS1	c.G2146T	p.E716X	0.000171762	0.000238209	0
2	48808600	G	A	STON1	c.G828A	p.W276X	0.000171762	0.000238209	0
2	48809196	C	A	STON1	c.C1424A	p.S475X	0.000171762	0.000238209	0
2	48818842	C	T	STON1	c.C1981T	p.Q661X	0.000171762	0.000238209	0
2	48848092	G	A	GTF2A1L	splice	NA	0.000171762	0	0.000615764
2	48873786	C	T	GTF2A1L	c.C481T	p.Q161X	0.000171762	0.000238209	0
2	48906473	G	A	GTF2A1L	splice	NA	0.000171762	0.000238209	0
2	48915067	A	T	LHCGR	c.T1869A	p.Y623X	0.000343524	0.000476418	0
2	48950777	C	A	LHCGR	c.G442T	p.E148X	0.000171762	0.000238209	0
2	50724605	A	T	NRXN1*	c.T2745A	p.Y915X	0.000171762	0.000238209	0
2	50733668	A	C	NRXN1*	c.T2462G	p.L821X	0.000171762	0.000238209	0
2	51253608	C	T	NRXN1*	splice	NA	0.000343525	0.000476417	0
2	54952249	C	G	EML6	c.C51G	p.Y17X	0.000175562	0.000242718	0
2	55056545	C	T	EML6	c.C778T	p.R260X	0.000171762	0.000238209	0
2	55179831	T	A	EML6	splice	NA	0.00017188	0.000238322	0
2	55189689	G	T	EML6	c.G4999T	p.E1667X	0.000171762	0.000238209	0
2	76975895	G	A	LRRTM4	c.C1699T	p.R567X	0.000171762	0.000238209	0
2	80529570	G	A	CTNNA2	c.C1375T	p.Q459X	0.000171762	0.000238209	0
2	85820069	A	G	VAMP5	splice	NA	0.000343525	0.000476417	0
2	85824592	C	T	RNF181	c.C427T	p.R143X	0.000343643	0.000476644	0
2	98986540	G	A	CNGA3	splice	NA	0.000171762	0.000238209	0
2	99008352	G	T	CNGA3	c.G538T	p.E180X	0.000515464	0.000476644	0.000615764
2	99013128	C	T	CNGA3	c.C1441T	p.R481X	0.00017325	0.000239808	0
2	149243521	T	A	MBD5*	splice	NA	0.000171762	0.000238209	0
2	167760040	G	A	XIRP2	c.G48A	p.W16X	0.000172414	0	0.000617284
2	167992434	C	T	XIRP2	c.C424T	p.R142X	0.000171762	0.000238209	0
2	168099290	C	G	XIRP2	c.C722G	p.S241X	0.000171762	0.000238209	0
2	168100111	G	T	XIRP2	c.G1543T	p.E515X	0.000171762	0.000238209	0
2	168101944	C	T	XIRP2	c.C3376T	p.R1126X	0.000171762	0.000238209	0
2	168102211	C	T	XIRP2	c.C3643T	p.R1215X	0.000171821	0.000238322	0
2	168102643	C	T	XIRP2	c.C4075T	p.R1359X	0.000171762	0.000238209	0
2	168103834	C	T	XIRP2	c.C5266T	p.Q1756X	0.00017188	0.000238436	0
2	168106318	G	T	XIRP2	c.G7750T	p.E2584X	0.000171762	0.000238209	0
2	168108459	T	C	XIRP2	splice	NA	0.000171762	0.000238209	0
2	179193025	C	T	OSBPL6	c.C175T	p.Q59X	0.000171762	0.000238209	0
2	197954673	C	T	ANKRD44	splice	NA	0.000171762	0.000238209	0
2	231109702	G	T	SP140	splice	NA	0.000172473	0.000239349	0
2	231112782	T	C	SP140	splice	NA	0.00017188	0	0.000617284
2	233986969	T	G	INPP5D	splice	NA	0.00017188	0.000238436	0
3	9074333	C	T	SRGAP3	splice	NA	0.000171762	0.000238209	0
3	9146363	C	T	SRGAP3	splice	NA	0.000171762	0.000238209	0
3	51928989	G	A	IQCF1	c.C535T	p.Q179X	0.000171762	0.000238209	0
3	62229530	C	T	PTPRG	c.C2425T	p.R809X	0.000171762	0	0.000615764
3	62257057	G	C	PTPRG	splice	NA	0.000171762	0.000238209	0
3	62258620	G	A	PTPRG	splice	NA	0.000171762	0.000238209	0
3	62451041	C	T	CADPS	splice	NA	0.000171762	0	0.000615764
3	74347107	C	G	CNTN3	splice	NA	0.000171762	0.000238209	0
3	77694055	T	G	ROBO2	c.T4135G	p.X1379E	0.000171762	0	0.000615764
3	108124184	C	T	MYH15	splice	NA	0.000171762	0.000238209	0
3	108133277	T	C	MYH15	splice	NA	0.000515287	0.000476417	0.000615764
3	108139934	C	T	MYH15	splice	NA	0.000171762	0	0.000615764
3	108147680	G	A	MYH15	c.C3421T	p.R1141X	0.00326348	0.00238209	0.00554187
3	108156400	C	A	MYH15	splice	NA	0.000171762	0.000238209	0
3	108189696	T	C	MYH15	splice	NA	0.000171762	0	0.000615764
3	108216901	G	A	MYH15	c.C676T	p.Q226X	0.00103057	0.00119104	0.000615764
3	108224661	C	T	MYH15	c.G164A	p.W55X	0.000171762	0	0.000615764
3	108229308	G	A	MYH15	c.C130T	p.Q44X	0.000171762	0.000238209	0
3	108639359	A	C	GUCA1C	c.T278G	p.L93X	0.000171762	0.000238209	0
3	108672558	C	A	GUCA1C	c.G52T	p.E18X	0.00824459	0.00619343	0.0135468
3	108677822	G	T	MORC1	c.C2945A	p.S982X	0.000173611	0.000240848	0
3	108682422	T	A	MORC1	c.A2638T	p.K880X	0.000171762	0.000238209	0
3	108725875	C	A	MORC1	splice	NA	0.000171762	0.000238209	0
3	123401159	T	C	MYLK	splice	NA	0.000171999	0.00023855	0
3	124303696	C	T	KALRN	c.C28T	p.R10X	0.000903179	0.000998004	0.00065445
3	133167483	T	A	BFSP2	c.T723A	p.Y241X	0.000171762	0	0.000615764
3	139280022	G	A	NMNAT3	c.C322T	p.Q108X	0.000171762	0	0.000615764
3	139297737	C	T	NMNAT3	c.G159A	p.W53X	0.000692521	0.000239693	0.00187032
3	142985708	G	A	SLC9A9*	c.C1774T	p.Q592X	0.000171762	0.000238209	0
3	143082369	C	A	SLC9A9*	c.G1561T	p.E521X	0.000171762	0	0.000615764
3	149042779	C	A	TM4SF18	c.G298T	p.G100X	0.000171762	0	0.000615764
3	153870621	C	T	ARHGEF26	c.C1387T	p.R463X	0.000171762	0.000238209	0
3	154139052	G	A	GPR149	c.C1399T	p.Q467X	0.000171762	0.000238209	0
3	157098955	C	A	VEPH1	c.G1117T	p.G373X	0.00017188	0	0.000615764
3	157213095	G	T	VEPH1	c.C44A	p.S15X	0.000171762	0.000238209	0
3	169644753	C	T	SAMD7	c.C703T	p.Q235X	0.000171762	0.000238209	0
3	169644874	G	A	SAMD7	c.G824A	p.W275X	0.000171762	0.000238209	0
3	172607362	A	G	SPATA16	c.T1708C	p.X570Q	0.000171762	0.000238209	0
3	172634106	C	A	SPATA16	splice	NA	0.000171762	0.000238209	0
3	174814870	C	T	NAALADL2	c.C334T	p.R112X	0.000171762	0.000238209	0
3	175293828	G	C	NAALADL2	splice	NA	0.000343525	0	0.00123153
3	179689390	G	A	PEX5L	c.C85T	p.Q29X	0.000171762	0.000238209	0
3	185867978	C	T	DGKG	splice	NA	0.000171762	0.000238209	0
3	185985538	A	T	DGKG	c.T1028A	p.L343X	0.000171821	0	0.000615764
4	5333121	G	T	STK32B	splice	NA	0.000172414	0	0.000618812
4	5461848	G	T	STK32B	c.G802T	p.E268X	0.000171762	0.000238209	0
4	5975385	C	T	C4orf50	splice	NA	0.00929112	0.0100191	0.00740741
4	20728910	G	T	PACRGL	c.G595T	p.E199X	0.00858811	0.0083373	0.00923645
4	36179447	A	C	ARAP2	splice	NA	0.000171762	0.000238209	0
4	36212304	G	A	ARAP2	c.C1195T	p.R399X	0.000171762	0.000238209	0
4	40947091	C	A	APBB2	splice	NA	0.000344471	0.000477783	0
4	88235068	G	C	HSD17B13	c.C494G	p.S165X	0.00154586	0.00142925	0.00184729
4	88235113	C	G	HSD17B13	splice	NA	0.000171762	0.000238209	0
4	88238244	C	T	HSD17B13	c.G342A	p.W114X	0.000171762	0	0.000615764
4	88243819	G	A	HSD17B13	c.C175T	p.R59X	0.000171762	0.000238209	0
4	88258429	T	G	HSD17B11	c.A902C	p.X301S	0.000171762	0.000238209	0
4	88258484	G	A	HSD17B11	c.C847T	p.Q283X	0.000171821	0.000238322	0
4	88344163	A	T	NUDT9	c.A106T	p.R36X	0.000171762	0.000238209	0
4	89912303	T	C	FAM13A	splice	NA	0.000515287	0.000476417	0.000615764
4	91234070	C	T	FAM190A	c.C1381T	p.R461X	0.000171762	0.000238209	0
4	110972727	G	A	ELOVL6	c.C565T	p.R189X	0.000171762	0	0.000615764
4	140441448	G	A	SETD7	c.C745T	p.R249X	0.000171762	0	0.000615764
4	155158284	A	C	DCHS2	c.T6155G	p.L2052X	0.00395053	0.00333492	0.00554187
4	155226252	G	A	DCHS2	c.C4027T	p.R1343X	0.00189133	0.00166905	0.00246609
4	155295104	C	A	DCHS2	c.G430T	p.E144X	0.000171762	0.000238209	0
4	155411032	G	T	DCHS2	c.C1476A	p.C492X	0.000171762	0.000238209	0
4	187517886	G	A	FAT1	c.C12808T	p.R4270X	0.000171762	0.000238209	0
4	187524687	G	A	FAT1	c.C10993T	p.R3665X	0.000171762	0.000238209	0
4	187560939	T	G	FAT1	splice	NA	0.000171762	0	0.000615764
5	16672796	A	G	MYO10	splice	NA	0.000171762	0.000238209	0
5	16672835	G	A	MYO10	c.C5272T	p.R1758X	0.000171762	0.000238209	0
5	31799764	C	T	PDZD2	c.C409T	p.R137X	0.000174764	0.000241779	0
5	32108089	C	T	PDZD2	c.C8368T	p.Q2790X	0.000171762	0.000238209	0
5	33549310	A	G	ADAMTS12	splice	NA	0.000171762	0.000238209	0
5	52344308	G	A	ITGA2	splice	NA	0.000171762	0	0.000615764
5	52360806	C	A	ITGA2	c.C1667A	p.S556X	0.000171821	0.000238209	0
5	73200045	A	G	ARHGEF28	splice	NA	0.000171762	0.000238209	0
5	75866423	C	T	IQGAP2	c.C172T	p.R58X	0.000171762	0.000238209	0
5	75866483	G	T	IQGAP2	splice	NA	0.000171762	0.000238209	0
5	75902128	C	T	IQGAP2	c.C1207T	p.R403X	0.000171762	0.000238209	0
5	75927852	G	T	IQGAP2	splice	NA	0.000171762	0	0.000615764
5	75997040	T	C	IQGAP2	splice	NA	0.000171762	0	0.000615764
5	108294935	C	T	FER	c.C1543T	p.R515X	0.000171762	0.000238209	0
5	111504714	G	A	EPB41L4A	c.C1828T	p.R610X	0.000515287	0.000476417	0.000615764
5	111519735	G	A	EPB41L4A	c.C1600T	p.R534X	0.000515287	0.000714626	0
5	111540124	G	A	EPB41L4A	c.C1324T	p.R442X	0.000171762	0.000238209	0
5	111545635	C	A	EPB41L4A	c.G1132T	p.E378X	0.000171762	0.000238209	0
5	111575356	C	A	EPB41L4A	splice	NA	0.000343525	0.000476417	0
5	115628186	A	T	COMMD10	c.A609T	p.X203C	0.000171762	0	0.000615764
5	115783496	C	A	SEMA6A	c.G1906T	p.E636X	0.000171762	0	0.000615764
5	134678866	C	T	H2AFY	c.C148T	p.Q50X	0.000171762	0.000238209	0
5	148406435	G	A	SH3TC2	c.C2860T	p.R954X	0.00120234	0.000714626	0.00246305
5	148407104	C	A	SH3TC2	c.G2191T	p.E731X	0.000171821	0.000238322	0
5	148422256	C	T	SH3TC2	splice	NA	0.000343525	0.000476417	0
5	148422402	T	G	SH3TC2	splice	NA	0.000171762	0.000238209	0
5	166802201	A	T	ODZ2	splice	NA	0.000171762	0.000238209	0
5	167474431	G	A	ODZ2	splice	NA	0.000171762	0	0.000615764
6	6152107	G	A	F13A1*	c.C1984T	p.R662X	0.000171762	0.000238209	0
6	15524715	G	A	DTNBP1	c.C853T	p.R285X	0.000515287	0.000714626	0
6	15524820	C	A	DTNBP1	c.G643T	p.E215X	0.000171762	0.000238209	0
6	31324535	G	C	HLA-B	c.C273G	p.Y91X	0.00315165	0.00436569	0
6	46968033	C	T	GPR110	splice	NA	0.000171821	0.000238322	0
6	46975033	T	C	GPR110	splice	NA	0.000171762	0	0.000615764
6	46976760	C	T	GPR110	c.G2411A	p.W804X	0.00017188	0.000238436	0
6	46988468	G	A	GPR110	c.C610T	p.R204X	0.000171762	0.000238209	0
6	54805324	C	T	FAM83B	c.C1555T	p.R519X	0.000171762	0.000238209	0
6	54806458	C	T	FAM83B	c.C2689T	p.R897X	0.000171762	0.000238209	0
6	70897778	G	C	COL19A1	splice	NA	0.000344709	0.000477555	0
6	70926648	G	T	COL9A1	c.C1989A	p.C663X	0.000172117	0	0.000616523
6	72926947	G	A	RIMS1	splice	NA	0.000171762	0.000238209	0
6	72974743	G	A	RIMS1	c.G3182A	p.W1061X	0.000171821	0.000238209	0
6	72984083	C	T	RIMS1	c.C3430T	p.R1144X	0.000515287	0.000476417	0.000615764
6	102069992	G	C	GRIK2*	splice	NA	0.000171762	0.000238209	0
6	102250245	A	T	GRIK2*	c.A1135T	p.K379X	0.000171939	0.000238436	0
6	102483442	G	A	GRIK2*	splice	NA	0.000171999	0.000238663	0
6	110567226	G	A	METTL24	c.C1024T	p.Q342X	0.000171762	0.000238209	0
6	110636619	C	T	METTL24	c.G483A	p.W161X	0.000687049	0.000476417	0.00123153
6	110714439	G	A	DDO	c.C472T	p.Q158X	0.00120233	0.000952835	0.00184729
6	110729610	C	A	DDO	c.G292T	p.E98X	0.000343525	0	0.00123153
6	116288798	G	A	FRK*	c.C715T	p.R239X	0.000171762	0.000238209	0
6	152545688	G	A	SYNE1*	c.C21250T	p.R7084X	0.000171762	0	0.000615764
6	152642498	G	A	SYNE1*	c.C15898T	p.R5300X	0.000171762	0.000238209	0
6	152690106	C	A	SYNE1*	splice	NA	0.000171999	0.000238663	0
6	152694330	C	A	SYNE1*	c.G9370T	p.G3124X	0.000343525	0.000476417	0
7	11487022	G	A	THSD7A	c.C2635T	p.Q879X	0.000172176	0.000239006	0
7	18535647	G	A	HDAC9	splice	NA	0.000171762	0.000238209	0
7	21627681	G	C	DNAH11	splice	NA	0.000343525	0.000476417	0
7	21628196	C	T	DNAH11	c.C1915T	p.Q639X	0.000343525	0.000238209	0.000615764
7	21726874	G	A	DNAH11	splice	NA	0.000171762	0.000238209	0
7	21744184	C	T	DNAH11	c.C6406T	p.Q2136X	0.000171762	0.000238209	0
7	21750214	C	T	DNAH11	c.C6727T	p.R2243X	0.000343525	0.000476417	0
7	21757391	A	G	DNAH11	splice	NA	0.000171762	0	0.000615764
7	21813618	G	A	DNAH11	splice	NA	0.000171762	0.000238209	0
7	21920318	A	G	DNAH11	splice	NA	0.000171762	0	0.000615764
7	21920487	C	G	DNAH11	c.C12363G	p.Y4121X	0.000171762	0.000238209	0
7	21934501	G	T	DNAH11	splice	NA	0.000171762	0.000238209	0
7	21939606	C	T	DNAH11	c.C13171T	p.Q4391X	0.000171762	0.000238209	0
7	29103697	C	A	CPVL	c.G1117T	p.E373X	0.000171762	0.000238209	0
7	29152318	A	G	CPVL	splice	NA	0.000171762	0.000238209	0
7	30795042	C	T	INMT	c.C364T	p.R122X	0.000177305	0.000245942	0
7	33192390	C	T	BBS9	c.C190T	p.Q64X	0.000171762	0.000238209	0
7	33312753	C	T	BBS9	c.C832T	p.R278X	0.000171762	0.000238209	0
7	38469441	C	T	AMPH	splice	NA	0.000171762	0.000238209	0
7	38574551	G	A	AMPH	c.C130T	p.Q44X	0.000171762	0.000238209	0
7	51098608	T	C	COBL	splice	NA	0.000171762	0	0.000615764
7	81579710	A	G	CACNA2D1	c.T3274C	p.X1092R	0.000171762	0	0.000615764
7	95222231	G	A	PDK4	c.C370T	p.R124X	0.000343525	0.000476417	0
7	137284568	C	T	DGKI	splice	NA	0.000343525	0.000238209	0.000615764
7	139281695	G	A	HIPK2	c.C2404T	p.Q802X	0.000175932	0.000243427	0
7	147869567	A	T	CNTNAP2*	c.A3007T	p.K1003X	0.000171762	0.000238209	0
7	150845984	G	A	GBX1	c.C784T	p.R262X	0.000171762	0	0.000615764
7	157449159	G	A	PTPRN2	c.C2035T	p.Q679X	0.000189251	0.000260146	0
8	1514061	G	A	DLGAP2*	splice	NA	0.000182815	0.00025227	0
8	3063143	C	A	CSMD1	splice	NA	0.000171762	0	0.000615764
8	10755512	G	A	XKR6	c.C1876T	p.R626X	0.000171762	0.000238209	0
8	14412342	G	A	SGCZ	c.C133T	p.R45X	0.000171762	0.000238209	0
8	17159790	C	A	MTMR7	splice	NA	0.000171762	0	0.000615764
8	17163276	G	A	MTMR7	c.C1342T	p.R448X	0.000171762	0	0.000615764
8	18658849	G	A	PSD3*	c.C352T	p.R118X	0.000171939	0.000238322	0
8	35608328	G	T	UNC5D	splice	NA	0.000171762	0.000238209	0
8	35648081	G	C	UNC5D	c.G2862C	p.X954Y	0.000171762	0.000238209	0
8	59720335	G	A	TOX	c.C1552T	p.Q518X	0.000171762	0	0.000615764
8	70591713	T	A	SLCO5A1	c.A1759T	p.K587X	0.000171762	0.000238209	0
8	72234477	G	A	EYA1	c.C130T	p.R44X	0.000171821	0.000238322	0
8	90937242	C	T	OSGIN2	c.C1132T	p.R378X	0.000171762	0	0.000615764
8	95164094	A	G	CDH17	splice	NA	0.000171762	0.000238209	0
8	133898950	C	T	TG	c.C1333T	p.R445X	0.000171762	0.000238209	0
8	133899787	A	T	TG	c.A2170T	p.K724X	0.000171762	0.000238209	0
8	133900411	C	T	TG	c.C2359T	p.R787X	0.000171762	0.000238209	0
8	133923625	A	T	TG	c.A4006T	p.K1336X	0.000171821	0	0.000615764
8	133935642	C	T	TG	c.C4588T	p.R1530X	0.00017188	0	0.000616523
8	133941319	A	T	TG	splice	NA	0.000171762	0.000238209	0
8	133953738	C	A	TG	c.C5184A	p.C1728X	0.000171762	0	0.000615764
8	134031932	C	T	TG	c.C6868T	p.Q2290X	0.000171762	0.000238209	0
8	134072369	C	A	SLA/TG	c.G157T	p.E53X	0.000171939	0.000238436	0
9	271626	G	T	DOCK8	splice	NA	0.000171762	0	0.000615764
9	386428	T	G	DOCK8	splice	NA	0.000171999	0	0.000617284
9	4662735	C	A	SPATA6L	c.C360A	p.C120X	0.000344709	0.000239006	0.000618047
9	4662994	A	T	SPATA6L	c.A619T	p.K207X	0.000171762	0.000238209	0
9	4663101	G	A	SPATA6L	c.G726A	p.W242X	0.000171762	0	0.000615764
9	8437197	C	G	PTPRD	splice	NA	0.000343525	0.000238209	0.000615764
9	8501053	G	C	PTPRD	c.C1829G	p.S610X	0.000171762	0	0.000615764
9	14746468	T	C	FREM1	splice	NA	0.000172117	0.000238663	0
9	14784367	C	T	FREM1	splice	NA	0.000171762	0	0.000615764
9	19619585	C	A	SLC24A2	c.G1075T	p.E359X	0.000171821	0.000238322	0
9	27291015	A	G	C9orf11	splice	NA	0.000171762	0.000238209	0
9	27296610	C	T	C9orf11	splice	NA	0.000343525	0.000238209	0.000615764
9	74312921	G	A	TMEM2	c.C3388T	p.Q1130X	0.000171762	0.000238209	0
9	74319561	C	T	TMEM2	c.G2955A	p.W985X	0.000171762	0.000238209	0
9	74340496	C	T	TMEM2	splice	NA	0.000171762	0.000238209	0
9	74359977	G	A	TMEM2	c.C991T	p.Q331X	0.000171762	0.000238209	0
9	116930736	C	T	COL27A1	c.C901T	p.Q301X	0.000171762	0.000238209	0
9	119188154	C	T	ASTN2*	c.G1299A	p.T433T	0.000171762	0.000238209	0
9	119461858	C	T	ASTN2*	c.C1837T	p.R613X	0.000171762	0	0.000615764
9	119568101	T	A	ASTN2*	splice	NA	0.000171762	0.000238209	0
9	133541993	A	G	PRDM12	splice	NA	0.000179727	0.000248139	0
10	1421357	T	G	ADARB2	splice	NA	0.000171762	0.000238209	0
10	14950496	G	A	DCLRE1C	c.C1645T	p.R549X	0.000171762	0.000238209	0
10	24832581	C	A	KIAA1217	c.C4382A	p.S1461X	0.000171762	0	0.000615764
10	29776091	C	A	SVIL	splice	NA	0.000174764	0.000241313	0
10	29812869	C	A	SVIL	c.G1396T	p.G466X	0.000171821	0.000238322	0
10	29820947	G	A	SVIL	c.C1993T	p.R665X	0.000171762	0.000238209	0
10	29843979	C	T	SVIL	splice	NA	0.000343525	0.000476417	0
10	34400099	A	G	PARD3	c.T3733C	p.X1245R	0.000343525	0.000476417	0
10	34400285	C	A	PARD3	c.G3547T	p.E1183X	0.000171762	0.000238209	0
10	35819139	C	T	CCNY	c.C148T	p.Q50X	0.000171762	0.000238209	0
10	68686978	G	T	LRRTM3	c.G304T	p.E102X	0.000171762	0.000238209	0
10	71654458	G	A	COL13A1	splice	NA	0.000171762	0.000238209	0
10	84738877	G	T	NRG3	splice	NA	0.000171762	0	0.000615764
10	89653781	G	A	PTEN*	splice	NA	0.000171762	0.000238209	0
10	90576576	C	T	LIPM	c.C862T	p.R288X	0.000171762	0.000238209	0
10	90585851	C	A	ANKRD22	c.G343T	p.E115X	0.000171762	0.000238209	0
10	90591739	C	T	ANKRD22	c.G66A	p.W22X	0.000171762	0	0.000615764
10	90975732	C	T	LIPA	c.G929A	p.W310X	0.000171762	0	0.000615764
10	91066038	C	T	IFIT2	c.C325T	p.R109X	0.000515287	0.000476417	0.000615764
10	91143116	C	T	IFIT1B	c.C46T	p.Q16X	0.000171762	0.000238209	0
10	91144079	C	T	IFIT1B	c.C1009T	p.R337X	0.000171762	0.000238209	0
10	91162816	C	T	IFIT1	c.C784T	p.R262X	0.000343525	0.000476417	0
10	91222315	C	T	SLC16A12	c.G21A	p.W7X	0.000171762	0.000238209	0
10	91353604	G	A	PANK1	c.C1453T	p.R485X	0.000171762	0.000238209	0
10	95076470	C	T	MYOF	splice	NA	0.000171762	0.000238209	0
10	95088649	G	A	MYOF	c.C4963T	p.R1655X	0.00017188	0.000238436	0
10	95089473	G	A	MYOF	c.C4891T	p.R1631X	0.000343525	0.000476417	0
10	95095728	G	A	MYOF	c.C4474T	p.R1492X	0.000515287	0.000238209	0.00123153
10	95109727	C	T	MYOF	splice	NA	0.000171762	0.000238209	0
10	95121243	C	T	MYOF	c.G2901A	p.W967X	0.000343525	0.000238209	0.000615764
10	95123763	G	T	MYOF	c.C2784A	p.Y928X	0.000515287	0	0.00184729
10	95155898	C	T	MYOF	splice	NA	0.000171762	0	0.000615764
10	128851081	T	C	DOCK1	splice	NA	0.000171762	0	0.000615764
10	129183056	G	A	DOCK1	c.G3747A	p.W1249X	0.000171762	0.000238209	0
10	129216807	T	C	DOCK1	splice	NA	0.000171821	0.000238209	0
11	2790111	C	T	KCNQ1	c.C1552T	p.R518X	0.000172354	0.000239234	0
11	7718046	G	T	OVCH2	c.C1107A	p.Y369X	0.000171762	0.000238209	0
11	12399111	C	T	PARVA	c.C37T	p.Q13X	0.000566893	0.000517331	0.000701262
11	57428555	C	T	CLP1	c.C733T	p.R245X	0.000171762	0.000238209	0
11	72297209	C	A	PDE2A	c.G1066T	p.E356X	0.000522466	0.000482859	0.000625
11	78565191	C	A	ODZ4	c.G1639T	p.G547X	0.000171762	0	0.000615764
11	88911360	G	A	TYR	c.G239A	p.W80X	0.000171762	0.000238209	0
11	88911376	T	A	TYR	c.T255A	p.Y85X	0.000171762	0.000238209	0
11	89017960	C	T	TYR	c.C1204T	p.R402X	0.000171821	0.000238322	0
11	99932126	G	A	CNTN5	splice	NA	0.000171821	0.000238322	0
11	126319054	T	A	KIRREL3	splice	NA	0.000171821	0	0.000616523
11	134147643	G	T	GLB1L3	c.G199T	p.G67X	0.000171821	0.000238322	0
11	134241685	C	T	GLB1L2	c.C1468T	p.R490X	0.000172712	0	0.000621891
12	369052	C	T	SLC6A13	c.G167A	p.W56X	0.000171762	0.000238209	0
12	7242845	C	T	C1R	splice	NA	0.000171762	0.000238209	0
12	10069326	C	T	CLEC2A	c.G383A	p.W128X	0.000515287	0.000714626	0
12	25656707	G	T	IFLTD1	c.C965A	p.S322X	0.000171762	0.000238209	0
12	25679747	G	A	IFLTD1	c.C382T	p.R128X	0.000171762	0	0.000615764
12	47472114	G	C	AMIGO2	c.C672G	p.Y224X	0.000171762	0.000238209	0
12	53217670	C	T	KRT79	splice	NA	0.000171762	0	0.000615764
12	53224014	A	G	KRT79	splice	NA	0.000171762	0	0.000615764
12	102154949	G	A	GNPTAB	c.C3091T	p.R1031X	0.000171762	0.000238209	0
12	102163960	G	A	GNPTAB	c.C1123T	p.R375X	0.000171762	0.000238209	0
12	125294837	T	C	SCARB1	splice	NA	0.000171821	0	0.000615764
12	129569227	G	T	TMEM132D	c.C1464A	p.Y488X	0.000343524	0.000476418	0
13	41800705	C	T	MTRF1	splice	NA	0.000171762	0	0.000615764
13	42179345	G	A	VWA8	c.C4945T	p.R1649X	0.00017188	0.000238436	0
13	42185797	G	A	VWA8	c.C4792T	p.Q1598X	0.00017188	0.000238436	0
13	42335286	G	A	VWA8	c.C2404T	p.R802X	0.000171939	0.00023855	0
13	43469245	C	T	EPSTI1	splice	NA	0.000171762	0.000238209	0
13	43528158	C	A	EPSTI1	splice	NA	0.000171762	0.000238209	0
13	43538276	C	T	EPSTI1	splice	NA	0.000171762	0.000238209	0
13	109859019	G	A	MYO16*	c.G5478A	p.W1826X	0.000171762	0.000238209	0
13	109859056	C	T	MYO16*	c.C5515T	p.Q1839X	0.000171762	0.000238209	0
14	23243580	G	A	SLC7A7	c.C1228T	p.R410X	0.000171762	0.000238209	0
14	64898568	C	T	MTHFD1	c.C1483T	p.R495X	0.000171762	0.000238209	0
14	65208057	C	T	PLEKHG3	c.C1654T	p.R552X	0.000172652	0.000239808	0
14	65209174	G	A	PLEKHG3	splice	NA	0.000177809	0	0.000643501
14	65406280	G	A	GPX2	UNKNOWN	NA	0.000171762	0	0.000615764
14	81609918	G	T	TSHR	c.G1516T	p.E506X	0.000171762	0	0.000615764
14	81610039	G	A	TSHR	c.G1637A	p.W546X	0.000343525	0.000238209	0.000615764
14	90263658	G	A	EFCAB11	c.C277T	p.R93X	0.000171762	0.000238209	0
14	90398869	C	T	EFCAB11	splice	NA	0.000171762	0.000238209	0
14	92920342	C	T	SLC24A4	c.C979T	p.R327X	0.000171762	0	0.000615764
14	92958585	G	A	SLC24A4	splice	NA	0.000343525	0.000476417	0
15	37393092	C	T	MEIS2	splice	NA	0.000171762	0.000238209	0
15	45706976	C	T	SPATA5L1	c.C1642T	p.Q548X	0.000171762	0.000238209	0
15	45723032	T	G	C15orf48	splice	NA	0.000171762	0.000238209	0
15	57745981	C	T	CGNL1	c.C2155T	p.R719X	0.000177431	0.000246063	0
15	57896466	G	A	GCOM1	splice	NA	0.000171762	0.000238209	0
15	57967164	A	G	GCOM1	splice	NA	0.000171762	0.000238209	0
15	58004192	C	T	GCOM1	c.C298T	p.R100X	0.000171762	0.000238209	0
15	79603760	G	A	TMED3	splice	NA	0.00243628	0.00205339	0.00347222
15	79606098	G	A	TMED3	splice	NA	0.000171762	0.000238209	0
15	86791006	C	T	AGBL1	c.C493T	p.R165X	0.00017188	0.000238436	0
15	86800251	T	G	AGBL1	splice	NA	0.000171762	0	0.000615764
15	86838639	C	T	AGBL1	c.C2236T	p.R746X	0.000343525	0.000476417	0
15	87217666	C	T	AGBL1	c.C3082T	p.R1028X	0.00072648	0.000748877	0.000666667
16	7637291	C	T	RBFOX1*	c.C517T	p.R173X	0.000171762	0.000238209	0
16	20331091	C	T	GP2	splice	NA	0.000515287	0.000714626	0
16	20335334	G	T	GP2	c.C339A	p.C113X	0.000171762	0.000238209	0
16	46781925	C	A	MYLK3	c.G181T	p.E61X	0.00017188	0.000238436	0
16	49672093	T	A	ZNF423	c.A790T	p.K264X	0.000171762	0	0.000615764
16	61687587	G	T	CDH8*	c.C2325A	p.Y775X	0.000171762	0.000238209	0
16	72821193	G	T	ZFHX3	c.C8240A	p.S2747X	0.000171762	0.000238209	0
16	77323160	C	T	ADAMTS18	splice	NA	0.00017188	0.000238436	0
16	77323203	G	A	ADAMTS18	c.C3508T	p.R1170X	0.000171762	0.000238209	0
16	77325185	C	T	ADAMTS18	c.G3380A	p.W1127X	0.000171762	0	0.000615764
16	77327156	C	G	ADAMTS18	splice	NA	0.000171939	0.000238436	0
16	84208329	G	A	DNAAF1	splice	NA	0.000515287	0.000714626	0
16	84214602	C	A	TAF1C	splice	NA	0.000178126	0.000247893	0
16	84215807	C	T	TAF1C	splice	NA	0.000174338	0.000242014	0
16	84215868	C	A	TAF1C	c.G661T	p.G221X	0.000355872	0.000245218	0.000648508
17	3635661	C	T	ITGAE	splice	NA	0.000171762	0.000238209	0
17	3680908	C	T	ITGAE	c.G81A	p.W27X	0.000172712	0	0.000619579
17	10222106	C	T	MYH13	splice	NA	0.000343525	0.000476417	0
17	10223815	T	C	MYH13	splice	NA	0.000171762	0	0.000615764
17	10248641	G	A	MYH13	c.C1462T	p.Q488X	0.000171762	0	0.000615764
17	10253961	G	C	MYH13	c.C1056G	p.Y352X	0.000171762	0.000238209	0
17	10265676	C	T	MYH13	splice	NA	0.000343525	0.000476417	0
17	48629543	T	A	SPATA20	splice	NA	0.000187056	0	0.000681199
17	48697188	G	A	CACNA1G*	splice	NA	0.000343879	0.000238436	0.000616523
17	65014389	G	A	CACNG4	splice	NA	0.000171762	0.000238209	0
17	73016679	C	T	ICT1	c.C463T	p.R155X	0.000171762	0	0.000615764
17	76435184	C	T	DNAH17	c.G11793A	p.W3931X	0.000171762	0.000238209	0
17	76455082	C	T	DNAH17	splice	NA	0.000171762	0.000238209	0
17	76456324	G	A	DNAH17	c.C9355T	p.Q3119X	0.00017188	0.000238436	0
17	76458943	G	A	DNAH17	c.C9157T	p.Q3053X	0.000171821	0	0.000616523
17	76476764	A	T	DNAH17	splice	NA	0.000343643	0.000476644	0
17	76482123	G	T	DNAH17	c.C7194A	p.Y2398X	0.000171762	0	0.000615764
17	76482590	T	C	DNAH17	splice	NA	0.00017188	0.000238436	0
17	76498675	G	A	DNAH17	c.C5188T	p.Q1730X	0.000171762	0	0.000615764
17	77080633	C	T	ENGASE	c.C1456T	p.Q486X	0.000343643	0.000476644	0
17	77082183	C	T	ENGASE	c.C1984T	p.R662X	0.000174095	0.000241429	0
18	14105369	G	C	ZNF519	c.C1170G	p.Y390X	0.000171762	0.000238209	0
18	14106154	G	A	ZNF519	c.C385T	p.Q129X	0.000171762	0.000238209	0
18	14106370	G	A	ZNF519	c.C169T	p.Q57X	0.000171762	0	0.000615764
18	32949295	G	A	ZNF396	c.C892T	p.R298X	0.000343525	0.000476417	0
18	32949319	G	A	ZNF396	c.C868T	p.R290X	0.000171762	0.000238209	0
18	34267092	C	T	FHOD3	c.C1447T	p.R483X	0.00103057	0.000952835	0.00123153
18	34289081	G	T	FHOD3	c.G1684T	p.E562X	0.000515641	0.000476872	0.000615764
18	76856475	G	A	ATP9B	splice	NA	0.000171762	0.000238209	0
18	76953264	G	A	ATP9B	splice	NA	0.000171762	0.000238209	0
18	77108131	G	T	ATP9B	splice	NA	0.000171762	0.000238209	0
18	77805909	G	A	RBFA	c.G701A	p.W234X	0.000171821	0.000238322	0
19	6752651	G	A	SH2D3A	c.C1684T	p.Q562X	0.000172236	0.000238892	0
19	6755081	G	A	SH2D3A	c.C742T	p.Q248X	0.000171762	0.000238209	0
19	6755213	G	A	SH2D3A	c.C610T	p.Q204X	0.000171762	0	0.000615764
19	8171023	G	T	FBN3	c.C4782A	p.Y1594X	0.000171762	0.000238209	0
19	8175760	G	T	FBN3	c.C4302A	p.Y1434X	0.000343524	0.000476418	0
19	8201185	C	A	FBN3	c.G1354T	p.E452X	0.000177999	0.000246305	0
19	8206600	C	T	FBN3	splice	NA	0.000175871	0.000242718	0
19	8389675	G	A	KANK3	c.C2122T	p.R708X	0.000172712	0	0.000617284
19	42083779	C	T	CEACAM21	c.C292T	p.R98X	0.000171762	0.000238209	0
19	42090783	C	T	CEACAM21	c.C784T	p.R262X	0.000171762	0.000238209	0
19	42092225	G	A	CEACAM21	splice	NA	0.00755754	0.00738447	0.00800493
20	1294073	G	A	SDCBP2	c.C40T	p.R14X	0.00335196	0.00384418	0.0020436
20	37270452	G	A	ARHGAP40	splice	NA	0.000171762	0.000238209	0
20	42574679	G	C	TOX2	splice	NA	0.00017307	0.000239808	0
20	45279949	C	G	SLC13A3	splice	NA	0.000179533	0.000248016	0
20	53205055	C	T	DOK5	c.C208T	p.R70X	0.000171762	0	0.000615764
20	53266980	C	T	DOK5	c.C883T	p.R295X	0.000171762	0.000238209	0
20	61588315	G	T	SLC17A9	splice	NA	0.000172533	0	0.000617284
20	61588316	T	C	SLC17A9	splice	NA	0.000172592	0	0.000617284
20	61588822	C	G	SLC17A9	c.C287G	p.S96X	0.000343761	0.000476872	0
21	27938584	C	T	CYYR1	splice	NA	0.0012044	0.00095511	0.00184729
21	36193994	C	T	RUNX1	splice	NA	0.000171762	0.000238209	0
21	36421256	C	T	RUNX1	splice	NA	0.000171762	0.000238209	0
21	46703443	C	T	POFUT2	splice	NA	0.000171762	0.000238209	0
22	17588636	C	G	IL17RA	c.C1065G	p.Y355X	0.000171762	0.000238209	0
22	18613802	G	T	TUBA8	c.G1051T	p.E351X	0.000171762	0	0.000615764
22	20229729	G	T	RTN4R	c.C927A	p.C309X	0.00017337	0.000240269	0
22	32909795	T	C	SYN3	c.A1335G	p.X445W	0.000172414	0.00023912	0
22	32992659	C	T	SYN3	splice	NA	0.000171821	0.000238322	0
22	38508219	A	C	PLA2G6	c.T2208G	p.Y736X	0.000172117	0.000238892	0
22	38565325	G	A	PLA2G6	c.C109T	p.R37X	0.000171821	0.000238322	0
22	51160663	C	T	SHANK3*	c.C4360T	p.Q1454X	0.000172712	0.000239923	0
X	32429867	G	A	DMD*	splice	NA	0.000515287	0.000714626	0
X	32486783	A	T	DMD*	c.T2970A	p.Y990X	0.000171762	0.000238209	0
X	83128308	A	T	CYLC1	c.A592T	p.K198X	0.000171821	0.000238209	0
X	105189924	C	T	NRK	c.C4120T	p.R1374X	0.000343525	0.000476417	0
X	142605189	C	A	SPANXN3	c.G31T	p.E11X	0.000343643	0.000476644	0
X	149680596	T	A	MAMLD1	c.T2250A	p.C750X	0.000343525	0.000476417	0
